# Supplementary material for: Inhibition of α(1,6)fucosyltransferase: Effects on Cell Proliferation, Migration, and Adhesion in an SW480/SW620 Syngeneic Colorectal Cancer Model
Source: Int J Mol Sci. 2022 Jul 30;23(15):8463. doi: 10.3390/ijms23158463 (PMC9369121; doi:10.3390/ijms23158463)
Supplement: Supplementary file 1 [file ijms-23-08463-s001.zip]

Archive with 1 entries (1 files):
- ijms-1817910-supplementary.pdf
